# Supplementary material for: Long-Term Effects of Early Low-Phosphorous Nutritional Conditioning on Broiler Chicken Performance, Bone Mineralization, and Gut Health Under Adequate or Phosphorous-Deficient Diets
Source: Animals (Basel). 2024 Nov 9;14(22):3218. doi: 10.3390/ani14223218 (PMC11591060; doi:10.3390/ani14223218)
Supplement: Supplementary file 1 [file animals-14-03218-s001.zip]

Archive with 1 entries (1 files):
- animals-3261953-SI.pdf
